# Supplementary material for: Changes of the Freshwater Microbial Community Structure and Assembly Processes during Different Sample Storage Conditions
Source: Microorganisms. 2022 Jun 8;10(6):1176. doi: 10.3390/microorganisms10061176 (PMC9229623; doi:10.3390/microorganisms10061176)
Supplement: Supplementary file 1 [file microorganisms-10-01176-s001.zip]

Archive with 1 entries (1 files):
- microorganisms-1749192-supplementary.pdf
